# Supplementary material for: Structural Expansion of Catalytic RNA Nanostructures through Oligomerization of a Cyclic Trimer of Engineered Ribozymes
Source: Molecules. 2023 Sep 6;28(18):6465. doi: 10.3390/molecules28186465 (PMC10535472; doi:10.3390/molecules28186465)
Supplement: Supplementary file 1 [file molecules-28-06465-s001.zip]

Archive with 1 entries (1 files):
- molecules-2570643-supplementary.pdf
